# Supplementary material for: Repeatability of quantitative measurements of retinal layers with SD-OCT and agreement between vertical and horizontal scan protocols in healthy eyes
Source: PLoS One. 2019 Aug 22;14(8):e0221466. doi: 10.1371/journal.pone.0221466 (PMC6705867; doi:10.1371/journal.pone.0221466)
Supplement: S1 File — (XLS) [file pone.0221466.s001.xls]

## Sheet: RawData
Horizontal Macula	central	in. sup	out. Sup	in. nasal	out. Nasal	in. inferior	out. Inferior	in. temporal	out temporal	Vertical macula	central	in. sup	out. Sup	in. nasal	out. Nasal	in. inferior	out. Inferior	in. temporal	out temporal	HorizontalGCL	1	2	3	4	5	6	VerticalGCL	1	2	3	4	5	6	Optic disc	12	1	2	3	4	5	6	7	8	9	10	11
1	273	339	284	345	310	340	270	336	270		274	339	284	346	307	343	270	331	264		117	119	126	123	108	114		118	119	126	124	109	110		96	89	104	67	66	105	134	142	94	62	93	143
1	273	338	284	348	307	342	273	338	275		275	339	284	345	309	344	272	336	267		116	119	127	125	111	115		117	120	127	126	112	112		90	82	102	70	60	94	129	145	101	67	96	127
1	274	336	283	347	309	343	274	337	273		273	339	288	348	304	345	278	331	283		117	121	127	124	112	114		117	120	128	126	113	113		109	86	101	68	72	99	125	137	95	66	98	145
2	252	312	255	314	284	310	245	301	244		252	314	258	316	283	308	247	302	247		104	114	111	108	99	97		110	114	112	109	101	99		106	105	87	52	75	97	132	105	64	54	73	123
2	251	314	260	313	282	305	240	301	244		252	315	262	313	280	305	245	302	249		108	112	111	108	101	98		109	112	110	109	103	99		102	104	89	50	81	102	135	105	60	52	72	119
2	251	313	256	315	284	309	246	301	246		264	311	258	315	283	305	245	300	243		106	114	111	109	100	98		108	112	112	108	100	96		95	93	86	47	73	102	141	101	58	53	71	119
3	238	337	295	335	317	334	286	327	278		244	339	293	331	319	333	292	326	279		125	127	127	123	114	109		127	127	124	124	116	109		167	149	110	77	93	142	119	123	80	60	72	104
3	238	336	295	334	316	335	287	326	277		241	337	293	330	317	334	289	326	278		126	127	126	125	116	108		125	126	123	125	117	108		157	146	109	85	97	152	121	132	80	59	71	100
3	239	336	290	332	316	334	287	328	277		238	335	295	334	314	337	284	326	279		123	125	125	124	113	108		125	124	127	125	116	109		164	173	111	80	93	148	129	134	79	59	74	98
4	219	309	260	305	288	310	256	302	246		218	310	264	308	289	313	251	302	246		112	119	118	117	105	100		115	119	124	119	108	101		83	100	99	69	85	91	125	157	87	63	95	146
4	215	309	262	304	288	311	251	302	245		222	309	258	289	295	308	254	299	235		113	117	119	116	105	101		113	116	112	117	101	97		83	98	95	68	89	91	114	144	80	59	92	128
4	214	307	258	305	286	307	258	300	248		219	312	260	304	291	311	254	302	242		110	117	117	116	105	101		116	120	121	120	106	100		84	103	100	66	88	103	115	143	79	61	88	122
5	262	316	265	318	292	320	254	308	253		264	317	266	320	293	323	260	307	253		116	119	119	116	107	102		118	123	120	122	107	101		115	106	101	57	77	84	98	136	71	61	75	127
5	261	314	262	318	292	320	255	305	250		265	316	265	320	293	324	261	307	251		115	121	118	117	106	100		117	123	118	122	107	102		112	104	94	56	78	80	105	143	72	62	81	136
5	262	313	262	319	293	320	258	305	252		264	316	264	320	293	322	260	306	249		115	122	119	118	107	101		117	124	119	121	106	100		126	103	98	59	82	85	115	144	73	60	82	131
6	240	347	309	329	328	335	284	328	274		239	341	309	327	323	336	286	327	274		127	126	124	122	108	108		123	123	128	127	111	107		89	94	112	60	83	108	140	138	65	61	93	149
6	247	351	303	330	330	331	290	330	273		234	346	306	333	324	333	289	327	277		129	130	124	123	110	111		126	127	126	123	110	109		85	102	109	61	72	108	140	137	67	60	94	143
6	240	349	298	329	330	330	289	328	273		238	340	311	331	324	337	286	329	276		129	129	124	122	111	109		126	125	129	125	112	112		95	88	108	56	78	111	139	131	62	60	97	153
7	270	329	265	344	277	335	256	323	252		272	326	264	340	269	330	255	321	252		114	123	122	122	108	105		111	119	119	120	105	99		85	84	78	53	65	89	120	137	78	62	90	120
7	270	326	265	342	278	333	256	322	252		271	326	263	342	275	332	257	321	250		115	123	122	121	108	103		114	123	120	120	107	102		88	86	83	58	67	97	119	123	77	63	89	125
7	271	328	266	342	276	330	253	322	254		271	328	265	342	274	330	255	323	248		114	123	122	121	106	102		116	122	119	117	107	104		85	90	84	57	70	96	118	122	75	61	89	121
8	278	326	265	327	280	322	252	316	259		278	324	266	326	279	323	253	315	256		120	120	117	117	108	106		117	120	118	118	107	106		145	120	110	72	71	122	144	120	57	51	72	119
8	278	325	265	327	281	322	251	314	256		280	323	264	326	276	324	255	315	257		118	121	117	116	107	104		117	120	116	116	106	105		155	122	109	75	70	119	138	118	57	51	76	122
8	276	325	264	329	282	325	253	315	257		280	326	267	328	278	325	254	316	257		115	122	119	118	105	102		121	123	120	118	108	106		158	125	92	62	70	114	138	107	58	51	75	118
9	267	322	273	322	291	317	269	305	256		268	321	278	325	292	317	270	305	255		130	129	128	130	118	109		129	130	135	131	116	110		133	131	106	59	95	117	160	155	98	69	93	122
9	267	320	273	323	294	316	269	304	254		270	323	277	328	291	318	272	306	261		129	131	131	129	115	108		130	131	137	129	119	112		134	130	110	56	86	124	166	153	97	69	92	126
9	267	319	274	324	293	316	266	304	254		270	322	278	326	291	317	270	305	256		127	131	133	130	117	109		130	130	135	130	117	110		131	125	106	57	90	126	155	150	90	68	94	117
10	255	319	269	335	294	315	255	304	242		254	321	271	330	290	317	257	305	243		112	120	120	112	101	97		113	118	118	113	104	98		136	94	117	89	80	103	126	121	72	58	78	134
10	257	317	267	333	295	315	255	303	239		255	322	272	333	288	318	257	306	245		110	121	120	113	99	96		117	118	120	114	105	99		131	97	111	82	75	105	135	126	72	60	81	135
10	256	319	268	333	294	315	254	303	240		258	322	274	333	287	316	257	307	245		111	121	119	112	101	97		115	119	119	113	104	100		136	93	112	89	87	105	126	126	67	55	80	134
11	247	317	257	315	277	317	251	314	248		243	320	262	318	274	317	253	312	251		116	115	115	117	113	108		118	116	115	117	112	108		99	99	111	62	90	87	108	136	77	52	74	110
11	246	319	257	319	275	319	254	313	251		245	321	261	317	276	317	251	313	248		117	118	116	118	112	108		118	115	113	118	112	109		102	98	100	57	78	80	104	149	83	51	71	117
11	244	319	260	319	273	317	249	313	252		239	322	262	319	273	317	254	311	256		116	115	115	118	112	108		119	117	116	117	113	110		93	92	94	56	79	83	105	151	82	54	74	112
12	247	339	296	339	328	334	295	310	284		251	339	299	342	322	333	295	307	286		129	135	133	128	112	110		129	136	131	126	111	110		101	111	109	59	74	76	124	155	85	60	98	154
12	250	338	296	339	328	332	295	310	284		257	342	297	346	323	334	298	308	289		128	136	133	127	111	111		131	137	134	129	112	113		110	116	105	59	78	78	127	152	85	62	99	156
12	248	337	294	338	328	329	298	310	283		253	338	296	340	325	332	297	309	284		127	135	132	126	110	111		128	136	131	127	109	112		100	114	114	62	76	77	124	148	83	58	94	153
13	257	331	285	337	317	333	283	314	265		257	333	284	334	316	333	285	313	263		129	137	137	130	114	108		130	134	135	131	113	108		129	116	120	91	87	129	157	158	78	63	95	145
13	256	332	288	336	316	333	282	315	265		258	333	284	334	316	333	285	313	261		130	135	137	131	115	109		130	135	134	130	114	109		107	121	124	97	99	141	167	167	78	61	94	132
13	256	331	283	338	315	333	284	314	267		257	332	284	335	315	332	284	313	263		128	135	135	131	113	107		129	134	133	130	113	108		120	117	125	100	97	154	178	154	78	65	95	131
14	279	356	307	357	338	352	310	338	294		280	359	312	356	335	352	309	338	290		128	134	136	134	119	113		138	135	135	134	121	119		127	111	100	74	89	104	146	166	83	66	98	169
14	280	360	311	356	338	353	310	339	292		281	358	312	357	335	353	310	339	291		137	137	137	136	122	120		135	134	133	135	120	119		123	122	101	81	92	106	145	160	84	66	97	162
14	281	360	309	358	338	354	311	341	293		282	359	318	358	336	355	309	340	294		137	139	140	138	123	121		137	138	140	138	125	121		129	122	95	74	86	101	143	168	87	59	95	163
15	216	309	277	291	291	303	256	294	254		220	314	273	291	293	301	261	294	248		119	114	115	112	108	103		120	118	113	114	105	102		124	115	106	72	76	100	125	141	97	62	94	144
15	219	314	271	291	293	297	262	295	252		221	311	275	278	296	303	256	294	241		119	117	112	110	106	103		120	110	110	115	104	101		137	113	118	74	82	105	128	143	91	63	90	133
15	217	308	277	289	292	303	255	296	253		223	313	277	286	295	303	258	298	249		118	114	113	111	110	104		122	114	112	114	109	104		130	116	112	72	81	106	133	144	90	60	91	134
16	246	321	273	315	297	322	275	313	264		247	321	272	315	292	320	276	311	263		114	117	118	117	107	105		115	114	118	114	104	99		99	113	114	70	80	116	149	146	67	67	95	144
16	247	320	275	316	295	322	274	312	265		246	321	274	317	292	322	275	311	267		114	116	119	118	104	105		115	114	120	116	108	103		111	117	114	74	75	118	144	143	69	68	97	139
16	245	318	273	313	293	319	273	309	263		247	319	279	314	295	322	275	314	263		112	113	115	114	101	102		112	113	114	116	106	109		100	109	116	71	80	122	145	143	69	67	96	138
17	246	310	257	315	273	313	254	308	250		247	312	257	313	271	312	256	308	247		113	118	116	117	107	99		115	115	114	116	105	100		118	104	71	49	59	97	142	155	77	63	88	132
17	248	309	259	314	274	312	251	308	248		246	312	259	315	270	313	257	308	250		112	116	117	116	107	100		115	116	117	119	108	102		127	107	78	47	59	90	144	160	84	62	83	134
17	247	312	256	315	274	313	255	308	249		248	310	258	312	271	311	256	307	247		115	119	116	116	107	101		111	114	114	113	105	99		121	102	66	48	64	94	139	158	81	64	88	139
18	263	339	290	338	316	335	278	328	268		264	341	294	336	316	337	276	327	266		133	134	134	130	119	116		133	134	135	132	119	116		114	112	135	81	84	130	150	153	73	57	89	161
18	263	340	290	340	317	336	280	328	271		263	340	296	338	314	335	274	327	263		133	134	135	132	119	120		132	130	133	127	115	115		120	118	142	80	83	124	133	139	77	57	87	151
18	263	339	295	339	317	337	274	329	270		264	340	295	337	317	336	275	327	264		134	135	137	131	121	119		133	132	135	130	119	116		115	106	145	87	82	131	146	153	77	60	87	156
19	268	279	251	286	258	285	268	278	244		269	277	251	282	258	284	271	281	246		85	85	87	89	81	75		81	82	86	89	81	75		90	88	82	51	76	80	79	150	93	39	60	121
19	267	279	252	285	258	284	267	278	245		267	278	250	283	257	283	269	278	243		84	86	87	89	80	76		83	83	85	89	79	74		93	94	74	54	79	72	78	138	92	37	55	120
19	269	278	251	285	258	285	268	278	245		269	277	250	284	258	284	271	279	244		83	85	87	90	80	75		82	83	87	90	79	75		93	104	81	51	78	71	76	135	92	39	54	118
20	243	340	294	332	313	342	283	324	284		249	343	295	339	308	341	290	320	291		124	124	127	127	115	110		127	127	129	128	113	110		90	80	100	69	79	85	105	154	94	63	97	145
20	247	338	295	328	314	343	280	326	281		246	341	295	329	312	343	286	324	285		124	123	127	126	113	109		127	123	127	128	115	109		93	80	103	72	82	84	105	149	95	64	95	140
20	244	341	294	331	313	342	284	325	284		248	343	293	335	311	340	289	323	287		124	124	127	127	115	109		128	126	126	128	112	112		94	79	106	72	83	84	97	145	96	64	94	142
21	259	342	281	348	308	345	285	329	267		273	339	278	341	311	343	283	325	257		119	122	125	120	112	104		119	121	123	121	111	101		106	118	96	65	77	85	117	164	86	58	78	133
21	260	340	283	347	310	341	282	330	264		265	339	278	347	308	344	286	327	263		117	121	126	119	113	105		119	121	125	122	113	105		105	116	98	72	85	86	119	158	76	54	72	142
21	260	339	282	347	310	342	282	331	265		260	340	282	348	306	344	284	328	265		117	121	126	119	113	104		116	120	126	121	113	102		110	121	92	69	83	93	123	165	79	56	71	142
22	250	319	275	317	297	322	264	312	261		251	322	276	323	293	322	268	313	266		112	116	117	116	106	103		116	119	120	118	109	106		135	124	94	73	80	111	152	130	68	65	77	146
22	248	319	276	322	295	323	267	312	266		250	322	278	321	293	322	265	313	264		112	117	120	118	107	104		116	118	118	118	109	106		134	125	96	70	76	117	148	128	69	65	78	145
22	250	321	276	321	295	323	266	313	265		250	319	279	321	289	323	264	309	264		114	117	117	118	108	106		112	114	116	119	107	101		132	126	95	69	77	109	160	130	72	62	77	139
23	267	349	293	346	307	335	271	322	261		268	351	290	348	307	340	275	326	263		143	142	136	131	114	110		144	141	138	135	118	116		116	119	114	69	98	100	126	165	84	69	100	172
23	268	350	287	348	303	336	273	325	262		277	349	287	342	310	338	273	320	257		134	135	133	131	115	109		142	144	136	134	116	111		89	100	95	70	75	107	110	178	107	73	115	151
23	268	349	288	348	300	337	274	326	266		275	346	284	345	303	339	276	324	261		131	128	134	132	117	111		119	124	134	135	120	110		112	112	99	70	73	105	113	163	112	71	105	162
24	246	324	276	325	305	321	268	314	256		242	324	280	328	301	323	267	314	259		122	126	123	120	109	107		122	124	123	121	113	106		109	97	117	97	69	100	106	154	104	58	98	159
24	242	324	277	330	303	321	267	314	259		242	326	279	329	302	324	268	315	259		122	126	123	118	110	108		125	126	125	124	114	109		108	105	116	100	71	103	106	149	109	58	95	156
24	245	324	275	326	304	321	267	314	255		245	326	282	333	300	324	267	316	264		121	126	122	119	111	106		124	127	126	122	115	111		100	104	109	97	70	98	100	147	106	60	104	146
25	271	342	285	346	308	344	272	333	277		273	344	289	346	305	345	273	332	277		121	125	125	123	116	109		122	123	125	126	117	109		95	89	103	61	81	102	116	113	62	55	65	124
25	271	343	287	345	310	345	271	335	275		272	342	285	344	308	344	275	333	271		122	124	127	126	116	111		123	123	125	124	114	108		107	88	104	61	75	100	118	121	71	65	65	111
25	271	343	290	345	311	346	271	336	274		271	341	285	343	309	345	277	332	271		123	123	126	126	117	110		121	124	124	126	115	108		104	95	96	62	90	107	121	108	58	57	68	110
26	267	340	281	339	302	327	265	320	265		267	342	282	338	300	328	268	320	268		124	124	126	115	107	109		126	123	125	118	108	112		184	162	119	77	101	103	149	138	71	50	79	130
26	268	340	279	337	303	327	266	320	263		268	341	282	339	301	329	268	319	267		124	123	124	117	106	107		126	123	124	118	108	111		159	142	116	74	100	104	155	154	75	51	81	148
26	266	339	280	339	303	328	265	321	266		268	342	282	339	305	329	268	317	268		124	124	125	116	108	110		126	123	128	119	107	109		172	153	96	78	98	103	146	146	71	52	93	152
27	217	318	280	320	299	313	263	307	270		218	320	279	316	297	315	266	309	268		111	118	117	109	107	101		114	116	116	113	110	103		124	99	104	64	70	121	164	119	73	71	78	106
27	222	319	275	311	303	311	265	308	263		220	321	278	318	297	314	266	309	266		110	115	112	107	104	98		114	117	117	112	107	101		114	109	109	73	65	122	171	116	73	74	81	112
27	219	320	278	320	300	314	263	307	267		224	321	276	317	297	312	270	310	268		111	117	117	109	106	99		113	118	115	111	110	102		113	107	113	68	65	115	183	116	76	71	76	109
28	262	346	283	350	311	346	279	333	286		267	347	285	352	314	349	284	335	288		126	130	131	124	115	112		128	133	133	129	120	118		138	111	93	74	65	118	166	157	84	59	85	138
28	262	345	281	350	311	344	277	332	286		265	349	288	350	316	347	281	337	283		124	129	130	121	115	113		130	132	134	128	119	118		147	104	95	74	71	125	169	150	73	60	85	133
28	261	347	284	350	312	345	277	333	285		265	347	288	350	314	347	280	335	287		128	132	133	123	117	113		128	131	135	127	119	117		150	107	101	73	68	131	173	137	75	60	77	133
29	252	319	279	320	296	326	279	306	276		255	327	277	322	296	327	285	308	276		116	118	126	123	115	104		118	120	128	127	114	107		116	118	113	62	80	116	165	126	75	53	76	133
29	250	320	280	320	297	325	280	306	275		256	322	277	320	298	326	283	309	275		118	121	126	123	112	103		118	121	127	125	114	105		122	108	99	58	80	118	169	126	76	55	82	126
29	253	319	280	318	298	326	279	309	275		254	322	277	320	298	326	282	308	274		116	119	127	121	113	104		116	120	126	124	112	103		113	111	100	64	81	111	157	125	74	52	64	131
30	259	323	272	331	299	328	274	308	264		261	325	272	333	293	328	279	309	265		117	124	123	124	107	106		120	125	126	124	109	107		128	122	105	60	100	139	126	121	67	55	61	124
30	259	324	273	331	300	327	272	308	263		260	325	272	334	296	327	276	308	263		118	123	124	123	106	105		118	127	127	123	107	106		126	123	101	63	96	120	129	138	73	55	82	141
30	258	323	274	331	303	325	272	307	262		260	326	272	334	296	328	278	309	268		116	125	127	120	105	102		120	127	127	123	108	108		124	128	96	63	93	120	144	134	75	52	88	130
31	259	349	284	344	311	342	276	332	270		262	352	290	349	308	345	277	332	277		130	130	129	128	115	113		133	130	131	131	120	118		149	110	124	71	89	105	157	141	70	46	67	104
31	258	349	285	345	310	342	273	331	271		261	353	288	349	309	345	279	333	277		127	126	129	127	115	111		133	130	132	131	119	117		134	102	108	66	89	107	167	138	68	51	63	121
31	259	350	281	347	308	343	277	333	270		259	353	285	346	311	345	279	333	273		128	128	128	128	116	115		132	132	130	131	118	115		148	110	113	67	83	108	167	141	73	47	72	121
32	259	331	275	325	302	323	268	312	258		263	331	271	331	304	326	275	314	253		125	123	123	123	110	107		125	126	127	124	112	110		139	116	140	80	92	101	112	149	95	58	87	135
32	261	332	269	330	301	320	271	312	259		262	333	272	328	298	324	272	314	257		126	126	123	119	109	109		126	126	124	123	113	107		133	94	116	70	83	113	114	146	95	57	86	122
32	260	332	275	330	300	325	274	312	264		262	334	273	331	298	324	275	313	257		127	125	126	123	112	108		126	125	123	121	112	108		108	108	115	70	104	108	114	144	90	58	90	116
33	251	333	292	328	307	324	277	320	268		251	335	293	326	306	326	281	324	268		133	132	125	122	114	116		135	131	128	132	122	119		118	110	66	64	56	107	165	153	81	68	104	159
33	250	333	293	328	307	325	278	322	269		251	333	294	328	305	327	279	324	271		133	131	127	129	118	117		131	131	129	133	124	120		119	115	85	64	60	113	163	147	74	65	100	146
33	251	332	292	328	308	325	275	322	267		251	333	294	330	305	326	280	322	269		131	131	129	126	117	116		133	132	130	131	121	117		118	109	83	64	53	117	166	137	75	68	100	150
34	248	320	273	334	310	324	281	311	264		248	322	275	332	305	326	283	313	263		111	124	128	117	106	98		114	123	126	122	108	99		110	94	133	67	70	106	118	147	86	62	79	131
34	248	320	274	333	310	325	281	310	263		249	321	276	332	307	326	281	312	261		112	123	126	118	105	97		113	125	129	122	106	97		100	86	92	61	60	94	119	159	88	62	81	128
34	248	319	273	334	310	324	281	311	262		250	321	274	331	307	326	283	312	260		112	126	126	118	105	97		114	125	127	122	107	97		111	91	134	65	78	106	122	158	85	59	81	125
35	262	334	271	337	287	327	255	315	261		264	334	270	338	288	330	259	316	258		125	123	126	122	107	104		125	125	130	124	107	104		112	93	85	49	45	101	146	143	76	54	87	136
35	263	334	269	337	288	332	258	316	259		267	335	273	335	285	331	257	319	263		125	124	126	125	106	104		125	120	124	124	111	110		104	89	89	48	46	104	153	148	71	55	87	124
35	263	334	272	337	288	329	255	316	260		265	336	271	338	287	331	258	317	261		124	124	127	123	108	103		127	124	127	124	109	106		113	90	88	51	48	106	155	144	71	55	92	136
36	249	308	255	313	273	312	243	302	246		250	310	254	315	274	314	247	300	244		112	114	115	119	108	103		115	118	120	120	107	101		137	133	70	47	81	98	123	129	69	55	81	125
36	248	305	251	311	274	308	246	299	242		249	311	255	315	274	314	246	301	244		109	114	113	116	103	99		114	117	119	120	109	101		136	134	67	46	78	96	129	121	69	59	83	126
36	249	308	255	315	276	314	242	301	241		250	309	253	316	274	313	250	300	245		113	118	120	120	108	100		113	118	120	120	108	101		129	136	67	44	77	97	122	124	67	59	84	125
37	275	359	307	355	333	351	296	345	301		274	360	309	354	331	355	296	346	301		131	132	128	129	121	117		131	131	128	131	124	117		130	109	134	81	88	116	139	139	66	59	80	131
37	277	358	304	353	333	352	294	345	299		275	361	311	355	331	356	296	347	302		129	132	127	128	122	117		132	132	130	132	126	120		129	109	133	81	85	113	140	140	67	54	78	118
37	273	359	310	353	334	355	292	347	299		278	361	308	354	333	356	297	349	298		130	132	129	128	124	118		132	133	131	132	126	121		130	109	132	79	89	111	138	136	67	54	78	129
38	243	325	278	318	308	322	284	306	268		249	328	271	320	305	321	290	308	268		127	128	130	129	114	111		129	131	127	129	115	115		100	115	118	80	101	81	120	171	90	65	98	143
38	246	327	272	318	307	322	287	306	267		246	328	274	320	304	324	287	307	268		129	129	126	129	115	113		131	128	127	130	116	114		107	116	118	80	98	80	116	169	93	65	102	152
38	245	327	272	319	306	321	286	308	267		246	327	278	320	305	326	284	307	268		128	127	127	130	114	113		132	128	130	131	118	113		100	120	118	82	99	82	118	165	92	65	104	142
39	246	323	284	322	291	320	261	311	270		250	326	279	305	299	319	267	312	261		117	115	115	113	107	102		117	113	106	115	107	104		133	87	100	80	95	107	128	134	70	50	85	136
39	249	328	281	321	290	319	261	310	272		251	326	280	317	291	319	265	312	264		119	116	114	112	107	105		116	113	110	114	104	103		132	86	109	86	109	107	125	121	60	51	79	139
39	245	320	280	320	292	318	269	311	271		252	327	278	321	294	320	265	313	264		117	113	113	114	107	103		118	118	113	115	107	103		115	80	113	74	81	93	127	145	89	58	79	140
40	249	325	261	328	294	320	259	316	248		250	326	261	328	292	319	260	315	246		127	130	128	125	118	112		127	130	128	125	118	113		95	96	122	67	78	98	105	148	116	66	104	144
40	246	327	263	328	292	319	260	316	248		247	327	264	328	293	320	259	317	249		128	129	129	126	117	113		128	130	128	126	118	114		103	100	120	62	74	93	102	150	118	66	101	146
40	246	325	265	329	292	320	259	317	250		249	327	263	330	292	321	260	318	250		124	128	128	126	118	112		127	131	128	126	118	114		100	101	118	66	77	92	102	154	119	68	103	143
41	272	337	289	336	310	330	273	316	261		273	338	290	337	311	333	276	317	260		127	127	127	121	109	111		128	126	129	123	109	111		113	114	101	69	84	105	157	121	63	51	92	144
41	272	336	288	335	310	330	271	315	259		275	338	292	337	311	333	275	316	259		127	124	125	121	108	108		128	127	130	125	111	110		100	109	101	61	78	94	156	121	62	54	90	154
41	270	339	292	337	311	332	276	316	261		276	338	288	336	311	333	276	315	257		130	128	127	122	108	111		128	125	128	124	110	110		117	122	101	75	80	108	150	115	60	53	98	152
42	246	305	276	304	292	298	271	290	257		248	309	281	301	289	304	268	293	257		113	117	114	113	98	98		118	113	112	117	105	102		131	129	103	56	59	103	123	144	100	55	82	139
42	246	303	278	300	291	302	265	289	254		247	307	280	302	289	304	269	292	256		111	113	114	117	100	96		117	114	113	117	102	99		123	124	108	59	74	114	128	145	95	52	80	123
42	246	307	277	301	290	299	270	290	257		250	306	276	300	291	300	269	289	251		117	116	112	113	99	99		114	113	109	113	98	97		122	122	98	54	79	119	125	148	87	55	84	133
43	260	316	284	327	304	320	279	302	257		262	319	283	324	305	319	280	304	258		118	123	131	124	110	103		120	124	128	124	111	106		119	124	106	64	82	95	114	171	104	55	86	158
43	260	316	283	327	304	319	280	302	258		263	319	282	328	306	319	280	303	256		118	123	131	124	110	103		120	126	128	124	110	105		118	118	98	65	83	102	118	176	97	61	90	167
43	261	316	283	329	305	318	278	302	257		263	320	284	329	303	321	282	306	261		118	125	129	123	110	103		121	126	130	125	111	108		121	119	118	65	82	108	128	171	96	59	81	167
44	243	325	284	326	302	329	284	325	284		246	326	284	327	300	330	286	321	286		119	120	118	118	117	113		119	122	121	120	116	112		117	107	121	109	88	102	123	170	105	65	99	152
44	244	324	285	327	303	330	284	325	284		247	325	281	326	300	329	289	323	282		118	120	120	119	116	113		117	122	119	120	116	112		102	108	115	104	83	97	121	165	111	70	101	147
44	245	324	287	326	303	330	280	325	284		245	324	283	323	303	330	285	324	281		117	120	122	121	117	112		118	120	120	121	117	112		112	106	116	103	81	93	119	180	110	71	100	153
45	242	341	290	328	316	332	270	319	273		276	336	283	301	322	330	273	314	258		139	137	134	131	119	118		134	131	119	134	112	110		176	124	122	73	109	134	156	117	59	69	90	129
45	241	340	292	329	316	333	270	319	275		286	336	281	296	325	329	275	313	255		137	137	136	130	120	118		133	135	114	134	112	109		162	128	125	78	94	120	148	126	64	64	85	123
45	243	342	291	330	315	332	270	319	274		261	337	290	309	320	333	266	319	264		137	133	134	130	119	118		137	128	131	134	119	115		164	118	126	81	95	127	157	124	63	66	83	128
46	241	302	250	311	274	299	233	295	233		242	304	250	310	273	301	238	295	232		110	117	116	109	99	95		112	114	116	111	100	95		98	109	94	43	60	87	101	102	59	41	65	107
46	242	304	250	312	273	300	234	295	234		242	303	250	310	274	300	238	295	232		113	117	116	110	99	96		111	115	115	111	99	96		92	102	91	42	55	91	101	110	58	43	69	110
46	244	303	250	311	274	296	231	293	231		242	303	249	310	273	300	239	295	231		111	115	116	107	99	94		111	115	114	110	98	96		95	99	93	43	52	90	103	109	59	43	69	111
47	248	335	279	328	316	333	288	323	265		246	336	282	334	309	335	288	321	271		131	136	136	136	122	116		132	137	138	138	122	121		113	97	95	56	67	123	166	149	78	65	87	144
47	247	334	279	329	314	333	288	322	267		247	335	282	328	314	336	286	322	264		129	135	135	136	122	116		133	136	137	137	121	118		116	98	92	49	69	120	159	146	80	65	86	140
47	250	333	279	327	313	332	287	322	265		245	334	282	331	311	336	287	322	268		129	134	133	135	119	117		131	135	137	137	124	116		122	93	99	50	67	120	166	150	82	64	81	140
48	281	330	275	337	297	323	264	321	261		282	333	275	336	294	326	267	324	264		118	124	122	109	102	103		121	123	122	111	105	107		59	83	106	77	76	96	104	144	72	56	77	111
48	281	329	273	337	295	327	267	322	262		283	331	275	338	295	326	267	323	262		118	123	121	110	103	103		119	124	122	110	105	105		65	80	98	70	63	85	102	160	87	61	80	108
48	280	329	273	336	296	324	264	320	260		282	331	274	337	296	326	267	322	261		115	122	121	110	102	102		118	124	123	110	102	104		56	75	99	71	71	93	106	148	76	59	76	108
49	212	277	262	276	278	291	245	271	238		213	288	256	276	276	284	254	270	239		101	100	109	105	98	90		106	103	105	106	98	89		137	110	108	81	88	125	156	147	70	59	75	136
49	213	282	258	270	278	290	246	272	235		212	286	257	276	276	285	253	269	240		104	98	104	106	96	90		104	102	104	105	97	90		132	109	112	76	88	132	157	140	66	57	79	137
49	213	286	257	272	277	286	251	272	237		214	288	259	285	275	286	254	264	246		105	101	102	106	97	89		107	105	108	105	95	92		143	112	104	80	85	118	153	145	71	58	78	140
50	247	324	277	326	301	321	273	311	268		251	322	278	320	302	323	269	312	260		123	128	121	118	112	106		121	122	121	120	112	102		157	133	116	66	77	119	149	147	85	58	86	150
50	249	322	276	324	302	322	270	312	264		248	325	278	325	301	322	273	312	265		121	125	121	119	111	104		123	125	120	120	111	104		162	132	116	67	70	114	151	152	84	53	85	147
50	248	323	276	323	303	322	271	312	264		248	325	280	324	302	323	271	313	266		122	125	121	118	111	105		124	126	122	121	112	105		155	133	113	67	80	114	135	151	81	62	87	151
51	223	292	254	292	268	288	233	284	241		219	292	257	286	269	297	246	284	242		96	97	98	93	87	87		98	95	97	100	87	85		81	78	69	54	62	92	101	101	52	54	68	105
51	220	290	255	292	270	293	238	284	244		223	290	255	286	270	296	244	283	237		96	96	98	95	88	86		96	93	96	98	84	83		93	57	50	53	58	64	80	97	43	48	62	96
51	224	292	257	291	271	294	239	284	242		219	291	256	281	272	295	248	283	240		98	97	99	96	87	87		98	95	95	99	85	85		72	58	50	56	65	80	103	111	57	50	85	103
52	275	327	265	333	290	320	260	319	260		275	325	263	331	289	321	264	318	258		121	127	124	118	113	107		120	125	122	117	113	107		109	123	119	96	103	112	146	130	76	57	85	114
52	274	326	263	331	290	321	260	318	261		275	326	264	332	289	322	265	319	259		121	125	123	118	114	107		121	127	123	118	115	109		115	126	127	89	107	107	137	128	70	56	84	122
52	275	327	264	332	290	322	261	320	262		276	328	266	334	288	323	264	321	263		122	127	124	119	115	109		124	129	126	120	116	112		132	121	121	87	104	109	125	125	76	59	87	128
53	235	335	285	321	312	329	273	309	262		235	338	289	330	309	331	276	307	266		127	120	118	119	107	105		128	124	123	122	107	106		117	116	133	88	89	114	138	139	83	70	108	171
53	234	335	285	326	311	331	274	308	265		236	335	289	326	310	332	273	308	263		124	123	120	119	107	104		126	121	123	121	104	105		114	109	133	90	96	122	144	144	78	70	105	166
53	237	339	284	330	309	331	278	306	271		235	335	290	327	309	331	273	308	264		125	125	122	119	105	107		127	122	124	122	107	104		111	115	130	88	94	120	144	147	77	67	108	168
54	255	327	280	326	307	333	272	311	265		238	328	280	310	312	329	279	305	260		121	122	128	126	109	105		124	124	119	126	106	102		158	127	82	87	88	98	129	137	73	56	96	152
54	244	324	287	327	307	329	272	308	267		247	328	283	317	308	332	277	309	262		122	122	129	121	108	105		125	122	125	127	109	105		123	127	82	76	80	91	126	141	79	56	91	149
54	240	324	277	320	309	330	279	306	263		243	328	282	325	307	332	280	309	265		120	122	125	124	107	101		124	125	127	127	109	106		116	128	83	79	90	101	141	139	75	57	94	154
55	281	337	285	346	322	330	281	321	265		283	342	292	347	322	331	279	325	266		123	128	126	120	110	105		130	130	128	121	113	109		97	88	100	78	77	87	100	143	80	59	83	128
55	280	337	284	346	322	330	280	321	263		284	342	290	347	322	331	279	324	265		124	131	126	120	110	105		130	130	128	121	113	109		107	91	103	79	75	85	99	140	85	61	82	125
55	280	340	285	345	322	329	278	321	262		283	340	288	346	322	331	277	323	261		127	130	127	121	109	105		129	131	127	121	110	107		113	89	108	78	76	79	101	137	83	55	81	115
56	255	314	260	326	283	314	253	304	245		258	315	262	326	283	315	254	304	244		117	125	125	114	100	102		116	124	124	114	99	101		101	119	82	52	68	71	88	133	91	65	99	134
56	255	315	261	327	283	315	253	304	247		258	315	262	327	284	316	255	304	245		116	126	123	113	99	102		118	125	125	116	101	101		99	114	97	53	64	76	89	140	89	67	98	140
56	256	314	260	326	283	315	252	304	245		257	317	264	327	283	316	255	305	244		116	125	125	114	99	101		117	127	127	117	101	103		95	116	89	56	66	75	88	136	87	65	96	136
57	257	340	290	339	306	334	278	325	275		263	341	293	339	305	338	275	328	276		118	120	117	117	106	106		120	121	121	124	110	111		105	74	106	70	89	106	148	134	61	53	85	127
57	263	341	284	339	308	333	280	327	274		274	345	290	342	304	337	281	329	277		118	123	118	119	106	108		125	125	120	123	113	113		102	70	99	66	94	88	129	127	60	56	89	127
57	263	341	288	340	306	334	278	327	277		260	343	292	339	306	336	280	328	275		119	122	117	118	111	109		124	122	119	122	110	111		109	80	102	65	89	91	135	134	64	51	88	129
58	264	325	281	319	307	314	274	308	253		264	324	284	319	304	313	275	308	254		127	129	126	122	111	106		127	129	127	122	112	108		111	106	99	80	79	104	132	142	88	74	111	163
58	263	325	284	320	308	315	273	309	254		263	326	284	320	305	315	275	307	253		129	129	129	126	112	108		130	129	128	124	114	108		115	106	97	81	86	113	136	148	81	75	114	164
58	263	324	285	320	307	315	274	309	254		264	326	284	320	306	317	275	309	254		127	129	129	125	115	107		130	130	131	127	115	109		107	111	104	78	78	104	138	151	90	76	113	162
59	262	327	281	330	294	322	263	321	262		262	323	280	329	289	325	266	322	262		114	121	125	114	106	102		113	119	121	114	107	103		76	82	82	63	66	98	115	145	88	64	100	130
59	263	324	279	331	291	326	267	321	265		263	323	280	328	288	325	267	322	263		113	120	123	116	106	104		111	118	120	115	107	103		87	83	75	65	66	99	113	143	89	65	98	143
59	265	324	279	329	292	325	267	321	265		262	323	280	328	288	325	268	322	262		112	120	122	115	104	105		113	120	121	117	106	104		97	93	88	65	66	95	101	138	93	64	100	139
60	261	327	275	336	305	327	266	309	252		264	328	277	337	310	329	265	313	252		118	122	123	115	101	102		118	123	127	117	105	105		121	136	86	66	74	108	122	135	89	62	84	135
60	260	325	274	336	308	326	266	310	251		265	330	276	339	306	329	266	312	252		115	121	125	116	102	101		121	125	126	117	104	106		114	102	59	54	65	107	125	147	88	65	87	138
60	260	327	279	339	307	328	263	312	253		263	327	276	332	310	328	266	311	250		118	124	128	116	104	102		117	121	124	116	104	101		100	105	71	59	65	104	122	146	87	67	91	140
61	281	348	294	348	316	333	279	326	276		283	350	295	349	313	334	280	328	277		122	126	123	113	104	104		123	129	123	116	106	106		136	108	135	73	68	82	119	110	64	74	81	106
61	280	348	293	346	319	334	282	328	278		284	350	293	348	314	335	281	326	275		120	127	122	115	108	104		122	127	123	115	104	104		137	124	133	73	72	83	120	106	65	58	79	98
61	281	349	295	347	318	335	279	328	276		283	350	294	349	312	334	281	326	276		122	127	124	115	106	105		121	127	123	115	105	104		144	115	131	75	65	84	115	106	63	61	82	103
62	235	324	268	320	289	322	259	316	259		237	320	266	315	286	321	261	314	253		124	127	124	123	116	107		121	122	119	123	113	106		152	124	117	88	74	127	149	127	77	53	75	120
62	238	323	269	319	288	323	258	316	257		237	324	268	317	287	323	260	315	256		123	124	121	124	116	108		124	125	123	124	116	108		137	123	125	88	77	134	143	124	75	52	77	113
62	239	322	272	325	285	323	256	314	265		236	323	267	316	289	324	261	314	255		123	125	125	124	116	107		122	123	122	125	114	107		145	125	122	88	77	130	150	127	78	57	74	121
63	266	348	285	347	307	347	269	341	271		271	349	283	344	310	345	274	339	267		121	121	128	124	113	111		123	122	126	125	110	108		105	81	72	63	67	127	146	105	77	62	91	124
63	268	349	285	345	309	347	268	341	270		272	350	286	343	312	346	271	339	266		122	119	129	125	111	110		124	123	127	124	109	109		115	81	82	63	69	127	139	97	75	57	87	123
63	270	348	280	344	311	343	274	338	268		269	350	285	347	307	346	274	339	270		120	122	125	121	106	104		122	122	125	125	109	110		109	78	68	55	59	126	140	109	79	61	89	127
64	260	339	293	340	314	336	284	332	282		261	341	295	341	315	338	284	333	281		131	133	134	130	122	123		133	133	135	130	124	123		150	123	129	84	91	103	104	155	85	63	85	141
64	260	341	296	341	315	337	281	333	281		259	342	297	343	315	339	284	333	282		133	133	137	130	124	121		133	135	138	133	124	124		153	123	128	83	87	102	139	166	89	67	91	152
64	259	340	294	341	314	336	282	332	283		261	342	296	342	315	338	285	333	281		132	133	134	129	122	123		132	133	137	131	124	123		142	125	135	81	90	100	130	170	92	67	88	144
65	242	320	267	324	295	324	267	312	260		242	322	272	324	296	325	268	312	259		117	124	123	118	107	102		121	124	123	119	108	103		122	111	92	65	79	101	119	125	65	54	76	109
65	243	319	274	323	297	322	261	312	258		244	323	274	324	295	326	267	311	267		118	123	123	114	106	102		121	123	123	120	110	106		120	114	91	60	82	93	110	121	64	56	79	123
65	243	321	273	325	297	325	263	312	260		244	324	272	325	293	325	269	311	266		120	123	125	117	108	102		121	124	123	121	110	106		110	101	92	74	78	98	111	130	75	57	85	132
66	223	296	266	298	288	295	267	288	260		223	298	271	301	283	299	269	288	264		108	111	109	105	99	100		110	108	110	109	103	100		114	130	79	58	101	96	134	140	91	62	90	120
66	223	296	266	297	287	298	266	290	261		225	297	271	301	284	299	269	289	262		108	108	107	107	101	100		109	110	110	108	101	100		119	140	88	60	102	108	135	152	74	71	101	138
66	223	296	268	298	290	299	264	289	259		225	297	270	297	289	299	267	287	255		107	109	108	107	100	96		109	108	107	107	98	95		123	132	80	54	98	105	140	157	79	73	100	138
67	272	331	276	336	306	333	268	321	262		273	334	281	334	303	331	271	320	266		122	128	131	127	112	107		122	124	125	127	110	109		137	128	114	66	91	136	127	105	60	59	79	107
67	272	335	280	338	305	332	270	321	267		275	335	281	338	302	333	273	320	268		124	130	130	126	113	110		123	127	129	129	114	109		144	116	110	71	88	149	141	94	64	59	80	127
67	275	334	279	333	307	333	271	320	264		276	335	280	337	309	333	273	321	270		123	127	123	129	110	109		122	127	127	128	114	110		135	114	100	67	89	139	137	106	62	56	84	136
68	286	309	259	331	283	313	255	300	250		287	306	259	329	281	316	259	300	249		106	113	121	110	97	96		106	110	124	112	100	98		108	97	94	64	64	71	82	131	101	71	104	146
68	283	307	258	331	284	314	256	299	249		287	309	261	331	282	315	257	301	249		107	113	124	111	98	97		108	112	124	111	99	98		112	104	95	61	69	74	81	126	101	68	108	152
68	286	309	260	331	283	313	255	300	251		284	306	258	329	285	314	258	300	248		108	113	124	109	99	97		106	111	126	111	99	98		107	103	109	71	68	74	84	132	100	68	106	137
69	282	302	260	307	266	287	243	292	241		284	306	260	306	265	285	244	296	243		102	106	104	95	91	93		103	107	104	94	94	93		95	111	111	56	74	108	125	120	61	61	105	129
69	282	303	259	306	268	290	244	291	241		288	303	262	304	265	280	243	294	242		103	106	104	96	91	94		102	108	102	92	94	94		93	107	110	55	75	98	135	132	66	58	83	119
69	273	305	257	311	266	291	246	295	242		286	304	263	305	266	280	242	294	241		105	111	103	96	92	92		103	107	101	91	91	97		87	113	100	56	73	96	103	123	69	62	116	129
70	262	309	274	310	284	307	254	300	252		264	316	275	313	284	310	256	303	254		122	129	122	119	110	107		125	122	123	120	112	111		92	90	95	57	87	95	108	137	76	59	88	144
70	262	310	273	310	284	309	255	300	252		265	315	274	312	285	309	255	302	253		124	120	122	120	110	108		127	122	122	119	111	111		88	91	95	59	90	92	102	127	75	58	89	144
70	261	310	272	311	284	307	256	299	252		263	316	275	313	285	310	255	303	254		124	122	122	120	110	108		126	122	122	120	112	111		92	98	100	62	89	97	117	130	73	61	90	144
71	269	327	273	329	298	320	258	308	256		272	328	271	328	295	323	263	308	255		121	122	123	119	109	107		123	124	123	124	107	107		122	121	112	52	69	122	152	111	61	52	71	96
71	270	326	272	329	298	322	263	306	258		271	326	271	327	294	320	262	306	256		119	123	122	119	106	105		120	121	122	119	105	106		139	119	120	53	75	123	148	113	60	52	72	103
71	271	328	272	331	296	321	259	307	254		274	327	271	329	293	323	264	309	259		123	123	125	120	106	104		121	123	124	123	109	109		112	118	110	53	74	120	157	108	56	46	61	59
72	274	303	262	318	288	306	259	298	242		293	305	273	312	283	286	254	301	245		107	117	116	110	99	90		103	114	115	107	102	98		80	83	92	69	72	100	123	138	71	60	78	115
72	273	304	265	319	289	306	258	298	241		302	300	278	308	283	278	252	298	243		110	118	114	108	98	94		99	114	116	107	99	97		50	77	102	79	84	115	125	133	73	64	98	114
72	273	304	263	318	288	306	258	298	242		306	297	280	307	283	274	250	296	243		109	116	115	111	101	93		97	115	115	104	98	98		94	80	98	72	76	106	107	132	74	61	97	134
73	272	332	282	330	308	327	287	323	268		273	333	290	329	305	329	285	324	269		121	122	117	120	114	105		122	118	119	120	117	109		103	131	141	72	77	106	122	142	88	72	100	121
73	270	333	284	331	307	328	287	324	271		272	335	287	331	304	329	289	324	274		120	122	121	120	117	108		124	122	120	120	118	110		105	125	133	86	94	111	146	164	89	74	103	134
73	271	332	289	333	305	330	287	321	279		271	335	288	331	304	330	287	324	271		121	121	121	121	118	109		123	122	119	120	117	110		105	121	135	83	81	95	138	163	108	74	105	130
74	257	326	273	324	303	323	266	314	253		258	330	279	328	300	326	272	313	268		117	122	121	121	109	103		124	126	124	124	112	109		122	132	84	68	87	109	148	144	82	64	86	127
74	257	326	274	326	302	325	268	315	256		258	329	279	327	300	328	270	315	258		118	125	125	125	111	104		124	126	123	125	111	107		124	138	105	75	98	111	142	144	79	62	86	137
74	258	328	273	328	302	323	272	314	258		258	330	278	328	300	327	270	313	256		119	126	123	123	110	106		124	126	125	125	110	105		120	135	95	70	76	115	141	147	89	63	87	143
75	280	304	260	316	288	298	249	293	233		283	307	262	319	288	304	251	297	235		103	113	112	104	95	90		108	117	116	110	102	94		70	61	54	41	60	92	100	127	87	71	105	129
75	280	304	260	316	286	298	248	292	233		285	309	265	319	287	304	251	300	238		103	112	112	105	95	90		109	117	117	110	103	95		90	78	57	42	58	93	106	125	88	68	103	130
75	280	304	259	316	287	298	249	293	233		284	309	265	320	287	303	251	296	235		104	113	113	105	96	90		110	118	117	109	99	93		71	59	49	41	56	90	104	125	83	71	100	126
76	304	335	284	344	304	342	278	322	268		303	334	283	344	302	344	283	323	273		120	125	126	127	110	102		119	125	126	129	114	102		96	95	89	69	92	116	128	153	73	63	91	155
76	303	334	283	346	304	344	280	323	270		302	333	283	343	302	342	280	324	273		119	126	126	130	112	104		118	124	126	128	115	103		83	84	76	67	79	121	136	141	74	61	96	138
76	303	334	283	345	304	342	279	322	269		302	332	282	344	302	342	281	321	268		117	126	126	129	111	103		117	125	127	127	112	100		92	91	89	67	85	118	133	150	73	62	91	155
77	275	333	286	334	296	323	274	322	271		272	331	280	327	288	327	280	324	274		116	119	109	103	103	102		110	105	111	116	110	104		96	58	61	35	36	78	139	137	79	66	76	130
77	273	330	282	332	291	326	277	324	276		290	330	281	332	293	327	280	325	273		109	107	106	112	109	103		106	103	110	116	110	103		97	74	73	33	60	83	131	136	75	58	69	127
77	281	330	282	331	293	321	275	323	273		273	329	279	333	297	325	276	313	259		108	110	108	112	109	102		109	110	112	113	102	93		117	90	84	34	28	68	118	147	81	59	89	144
78	244	297	250	298	275	305	255	294	248		249	300	248	302	270	307	259	293	252		114	116	119	122	107	103		113	119	120	123	107	107		96	38	75	63	78	125	159	127	80	76	100	152
78	245	301	252	299	272	306	256	295	252		248	300	252	301	270	307	257	293	250		118	119	119	122	108	107		116	118	119	122	108	102		117	120	102	65	80	130	154	125	80	68	54	81
78	248	298	249	297	276	306	249	294	244		249	297	251	302	269	307	257	291	252		115	115	119	121	106	103		108	119	122	123	109	106		72	105	102	69	86	130	143	124	81	79	83	86
79	251	303	253	314	285	317	259	302	256		252	305	258	314	288	319	263	300	254		103	111	117	111	99	95		107	113	116	110	97	94		120	115	91	60	91	101	134	122	85	64	84	139
79	253	304	253	316	287	317	259	302	255		249	306	260	312	287	319	262	301	253		106	114	117	110	98	94		108	113	116	111	99	95		124	105	87	60	88	95	139	121	86	63	89	146
79	251	304	254	315	288	317	259	302	255		250	307	258	315	284	319	267	301	260		105	115	116	110	98	94		108	113	116	112	100	96		127	111	90	65	91	98	131	130	88	66	89	138
80	270	301	251	306	274	292	241	289	225		269	301	252	303	270	290	241	289	223		115	119	119	113	95	96		112	118	108	107	95	96		49	47	55	42	64	90	112	143	92	75	111	120
80	271	299	247	307	273	291	238	286	221		271	302	251	304	271	292	242	289	223		112	118	116	111	94	93		113	119	116	112	95	97		54	51	54	42	64	91	112	140	96	76	106	112
80	270	301	250	306	274	289	239	288	224		271	302	251	304	271	293	243	291	224		109	117	118	111	94	94		114	120	115	113	96	97		55	75	58	43	82	87	95	134	87	76	102	124
81	266	322	266	324	281	328	262	324	258		267	326	266	328	279	330	261	323	258		113	115	114	121	105	102		115	118	118	119	104	96		110	95	72	44	58	81	129	130	86	64	89	139
81	267	324	263	326	279	329	259	320	257		266	327	266	328	277	329	262	323	263		113	117	116	117	103	96		117	117	118	120	105	101		103	83	67	46	63	79	125	126	83	62	90	145
81	266	324	264	326	279	329	260	321	258		267	325	266	328	277	331	262	323	259		113	115	116	118	103	98		116	118	117	121	107	98		106	92	66	46	64	76	118	124	88	64	91	146
82	251	305	259	305	271	302	246	306	251		251	307	258	306	272	305	250	304	246		112	107	111	111	106	105		111	108	111	112	104	103		109	97	97	48	73	78	112	141	68	49	84	129
82	250	305	260	306	271	303	247	306	252		255	306	258	307	273	304	248	304	245		112	109	112	112	107	104		112	111	113	113	105	103		100	102	90	51	75	83	112	137	68	49	92	134
82	250	306	260	308	270	303	247	308	254		253	307	259	306	272	305	251	306	250		112	110	113	110	109	104		113	111	113	114	106	104		106	99	92	51	77	82	108	139	71	49	86	125
83	282	328	260	339	285	326	252	321	249		284	326	257	337	282	334	255	320	246		117	130	127	121	111	104		117	125	125	125	110	103		109	86	114	70	87	99	127	129	72	75	80	124
83	280	323	259	339	286	332	256	320	251		283	323	257	337	284	334	255	317	246		114	128	128	125	111	104		116	127	126	124	110	100		116	92	111	78	83	94	114	138	81	72	90	125
83	282	325	258	336	286	328	254	321	248		283	323	258	336	284	334	255	319	245		117	124	126	121	110	105		116	126	127	123	111	103		105	92	116	80	80	103	134	122	84	74	89	122
84	246	310	260	316	282	313	253	307	246		250	311	260	315	284	315	257	305	243		108	110	111	112	98	98		111	114	110	111	99	97		123	92	82	44	80	85	109	128	70	51	83	126
84	252	310	257	311	287	312	259	305	242		248	313	262	315	284	315	253	306	243		109	113	108	109	98	97		111	114	112	114	101	98		117	98	85	43	74	85	123	132	73	50	82	126
84	251	310	258	313	285	313	258	306	244		248	313	262	316	283	316	254	306	243		111	113	108	111	99	98		112	113	113	113	100	98		122	93	79	44	77	91	130	131	71	49	84	131
85	277	330	273	335	297	321	258	313	253		280	331	273	338	296	325	260	315	254		113	118	119	113	101	99		114	120	120	115	103	102		70	77	64	41	61	93	135	118	65	62	98	125
85	276	330	273	335	295	322	260	314	256		281	333	274	340	295	326	260	318	254		111	114	118	111	100	98		115	121	121	117	105	102		63	85	67	47	55	89	131	120	67	59	99	116
85	278	334	277	337	296	322	258	315	255		279	333	275	339	295	325	259	317	257		115	118	120	114	101	100		116	118	122	116	103	102		72	81	72	42	64	99	127	103	58	62	87	108
86	251	304	271	305	284	302	260	298	255		255	306	274	308	287	301	259	299	256		117	117	115	112	104	103		117	122	116	111	105	103		147	140	81	60	79	101	96	127	80	46	82	152
86	254	301	268	304	286	300	259	295	251		250	305	273	302	289	301	256	297	250		113	118	113	109	102	99		117	119	115	111	104	101		124	130	74	56	79	95	106	148	73	52	92	154
86	251	302	271	305	286	299	256	297	251		258	306	273	306	287	300	257	299	253		112	118	114	110	103	100		117	120	115	110	104	104		142	131	72	58	68	74	98	148	81	52	101	162
87	286	337	286	336	309	326	275	324	268		285	338	291	334	306	325	274	324	276		119	119	115	111	105	105		118	116	113	110	108	108		108	72	96	73	85	90	128	111	53	48	79	131
87	284	337	291	335	308	325	270	324	270		281	338	291	332	306	328	275	325	277		118	118	116	110	106	105		118	115	113	111	109	107		92	72	98	70	82	96	134	126	56	47	84	137
87	284	335	285	334	307	325	268	322	269		285	340	289	333	310	326	272	325	269		115	117	113	109	102	104		121	118	115	111	105	107		119	77	103	73	93	107	132	92	47	49	73	138
88	269	332	287	333	309	329	285	322	287		294	336	294	334	305	329	284	325	289		115	117	117	115	107	110		122	118	117	113	111	114		113	61	55	56	52	106	96	89	54	49	69	66
88	290	332	292	336	315	332	286	323	281		292	334	294	334	305	332	285	324	283		119	122	123	122	110	106		119	114	114	120	110	111		137	83	69	67	84	110	117	102	56	50	76	115
88	292	333	291	335	310	330	283	322	285		294	335	293	333	304	331	285	324	281		123	121	119	114	105	111		119	114	119	117	108	111		141	105	53	54	56	111	133	119	61	50	96	117
89	251	346	291	349	316	344	290	337	280		256	342	279	342	326	346	284	322	256		134	133	133	132	121	115		131	132	135	137	110	101		127	117	108	53	76	112	137	174	90	60	91	148
89	257	344	285	349	316	343	282	336	274		263	348	289	352	320	348	287	338	278		129	132	136	133	118	112		132	135	140	137	122	115		135	129	107	49	67	107	126	150	93	58	88	145
89	258	346	288	350	316	344	285	338	277		264	351	291	353	320	349	288	340	281		131	133	135	132	121	113		134	135	138	136	123	117		115	114	100	53	63	118	138	172	91	61	91	122
90	275	329	282	333	298	318	260	310	248		277	330	283	334	297	319	262	312	247		125	124	121	115	99	104		124	126	120	114	100	104		100	134	133	103	111	79	90	119	90	70	120	169
90	276	328	285	332	298	315	257	309	247		277	329	283	334	296	319	264	312	250		123	123	119	114	98	104		122	128	121	116	100	104		105	140	124	70	76	66	87	115	90	68	113	164
90	276	331	284	335	298	319	261	313	252		275	330	285	333	298	318	262	311	248		125	125	121	116	100	106		126	126	121	115	102	105		99	122	120	75	87	70	90	114	83	69	120	169
91	259	340	285	344	323	340	282	326	264		262	342	286	346	322	342	285	326	265		123	128	129	124	111	110		126	131	131	128	110	111		86	94	83	67	94	89	97	143	108	70	121	141
91	258	339	284	343	324	339	280	326	263		264	341	285	344	321	340	282	326	259		123	128	130	123	110	110		126	131	129	123	107	105		86	102	92	64	99	89	100	159	106	67	124	146
91	258	339	284	342	324	339	279	326	261		264	342	288	346	322	340	284	326	267		125	128	130	123	108	108		126	130	130	125	112	111		81	96	88	64	92	88	94	148	106	68	122	142
92	264	305	265	303	280	299	251	296	259		265	306	268	301	279	302	251	296	260		97	97	91	95	86	88		97	95	92	98	91	88		92	84	95	76	79	111	116	88	44	49	56	93
92	264	305	266	303	279	300	249	295	260		266	305	267	300	279	302	251	296	256		96	95	94	98	90	87		96	93	92	98	87	86		95	78	100	71	59	97	109	90	46	48	53	100
92	264	304	264	302	279	299	251	295	259		266	304	267	303	279	302	254	296	260		95	95	94	96	88	88		97	95	93	98	92	89		87	80	90	69	62	90	101	87	45	49	43	80
93	261	327	273	330	302	329	272	321	263		263	327	275	330	301	328	273	322	261		122	128	129	127	113	111		124	127	128	124	115	112		137	109	119	56	91	151	138	108	64	64	75	112
93	261	328	274	332	302	329	272	323	265		263	330	277	329	302	328	270	323	258		125	129	130	126	113	114		127	128	131	125	113	113		146	119	121	54	99	143	142	117	65	63	71	107
93	261	329	274	332	302	330	273	323	264		264	328	274	330	301	328	274	323	262		125	129	131	125	113	113		126	128	129	125	115	114		149	128	117	57	108	143	128	106	62	63	72	107
94	232	307	267	307	277	302	245	288	253		232	304	266	300	279	301	246	289	247		111	115	116	108	100	99		109	111	114	109	100	96		142	80	105	64	67	73	96	112	63	53	75	119
94	231	307	264	303	280	301	245	289	248		231	304	263	301	278	301	249	288	248		109	115	114	107	99	98		107	109	112	107	100	97		125	78	97	56	60	66	87	113	66	56	81	129
94	232	302	271	305	278	301	243	289	250		233	303	264	296	281	300	246	288	244		107	113	114	105	99	98		107	109	112	106	98	96		119	62	88	63	61	69	89	114	67	58	82	123
95	271	364	290	362	324	363	286	352	282		269	364	297	361	324	364	281	353	280		142	144	141	140	128	125		144	142	141	144	129	125		158	129	105	71	87	138	160	151	88	63	90	146
95	271	362	297	363	324	364	278	352	281		271	364	296	363	321	365	282	351	283		142	142	143	141	129	123		142	142	142	144	128	126		154	128	101	68	87	141	156	140	86	61	89	150
95	270	364	293	362	325	364	280	353	281		271	364	295	363	321	364	283	351	282		142	144	142	142	128	126		141	143	142	144	127	124		150	122	111	70	88	139	157	141	85	62	88	146
96	273	327	264	327	283	319	257	325	266		283	329	265	331	288	323	255	326	262		115	119	113	116	109	106		118	122	119	118	111	106		110	87	97	79	100	99	132	139	71	52	89	137
96	273	328	265	327	284	320	256	325	266		276	330	266	331	286	323	253	324	264		116	119	115	115	110	106		117	122	118	118	112	106		115	98	112	79	102	98	122	129	74	49	80	139
96	275	329	267	326	282	318	254	326	269		280	329	265	329	284	324	255	327	268		118	119	113	115	110	109		117	121	116	118	113	109		101	90	111	82	100	102	135	136	71	54	82	136
97	236	305	253	301	263	301	246	302	245		236	305	253	299	262	303	246	303	240		106	104	99	98	98	96		105	101	102	102	98	95		108	78	58	57	43	48	101	136	78	53	74	125
97	238	304	250	300	263	301	247	302	243		237	307	252	298	263	303	247	303	238		104	102	99	98	96	95		107	103	100	101	98	96		107	91	62	59	45	61	103	138	80	51	76	124
97	238	304	251	299	263	302	246	302	242		237	307	252	299	262	302	248	303	240		104	101	98	97	96	95		107	104	102	101	97	97		92	85	63	57	39	60	111	127	78	49	55	78
98	230	345	289	328	319	333	275	323	266		229	349	290	338	316	334	282	323	276		131	125	123	125	114	111		136	128	127	126	116	118		89	91	96	71	78	90	147	134	68	60	108	129
98	228	344	291	332	319	336	276	323	271		234	347	290	328	318	335	277	325	267		129	125	125	125	114	112		133	124	124	127	114	115		86	89	91	67	83	83	136	144	66	62	109	129
98	232	346	286	330	319	334	279	323	269		238	343	302	343	314	337	278	316	285		132	127	122	125	112	114		132	128	129	129	120	115		87	86	88	68	85	82	137	140	65	63	111	131
99	267	324	274	332	294	326	268	314	258		269	326	274	330	294	324	266	313	254		118	119	120	120	108	106		119	118	118	119	108	103		82	103	96	83	80	119	150	152	72	60	99	136
99	268	328	272	333	296	328	273	314	258		268	326	275	332	291	324	266	315	256		119	119	119	125	106	103		118	119	119	121	109	107		89	83	86	87	85	110	146	148	63	66	108	146
99	268	326	277	332	296	324	263	313	257		269	327	275	330	296	323	264	312	250		117	120	120	117	105	103		117	117	117	119	107	103		104	97	100	81	66	112	143	152	70	66	100	142
100	265	334	271	339	303	330	267	318	258		268	332	270	336	299	331	271	316	257		110	115	115	109	102	100		110	115	115	112	99	98		131	88	67	61	93	116	132	115	55	59	76	117
100	266	334	273	338	303	329	266	318	257		270	333	272	339	299	332	272	317	263		111	115	115	110	102	99		111	115	116	112	102	100		134	69	64	64	91	115	131	118	55	52	73	111
100	266	331	270	338	304	329	267	316	257		268	332	270	336	300	330	269	316	255		108	117	115	109	102	98		110	113	113	110	100	98		137	90	90	74	88	117	143	122	54	48	69	124
101	293	343	280	352	303	342	266	340	273		292	346	283	352	303	342	265	339	271		124	124	126	122	115	113		128	126	127	122	115	115		142	134	88	64	91	115	154	116	73	68	89	122
101	292	345	280	354	299	344	268	341	277		291	344	282	354	298	342	266	341	278		126	128	128	123	116	115		126	127	129	123	119	119		150	136	90	68	90	116	152	116	71	61	83	126
101	292	347	287	356	301	343	266	343	277		293	344	281	354	298	343	267	339	276		127	127	128	124	119	114		127	127	128	123	117	115		129	131	89	58	84	118	149	115	73	66	89	125
102	231	308	269	304	265	299	246	300	238		231	310	267	304	265	301	247	301	238		123	119	116	115	108	110		123	119	116	116	108	109		84	81	69	63	87	129	138	130	65	86	164	111
102	230	307	271	307	262	304	249	300	242		233	309	268	305	285	301	246	301	238		122	120	121	119	108	108		123	122	121	115	107	109		108	105	85	57	79	124	135	139	76	75	131	140
102	229	308	268	305	264	299	247	303	239		233	309	270	303	277	304	244	301	237		123	119	118	115	109	112		122	120	121	119	108	109		93	87	74	58	89	149	154	116	67	80	146	120
103	248	322	273	321	291	323	269	310	264		248	320	271	321	296	323	272	308	259		114	113	108	115	105	100		113	115	114	116	105	99		118	97	89	59	62	74	105	135	112	71	99	123
103	248	321	271	318	294	323	270	310	261		249	320	273	322	294	325	269	309	260		113	112	111	116	104	99		113	113	115	117	105	97		116	96	87	62	59	68	92	131	106	73	100	133
103	251	318	276	322	292	323	265	312	265		252	321	273	317	297	325	270	308	257		112	115	115	114	109	101		114	113	114	118	104	98		109	95	83	61	67	77	94	128	107	70	101	127
104	233	291	245	298	266	295	248	288	238		229	297	252	285	269	296	250	289	241		96	104	96	98	93	86		101	100	91	98	94	90		103	99	82	69	48	93	119	119	70	45	68	92
104	228	294	248	298	261	296	248	288	245		229	299	258	294	271	300	249	287	248		97	101	98	98	94	90		103	101	97	104	96	91		113	117	90	61	59	92	116	114	66	49	64	113
104	230	295	252	295	266	294	244	289	238		229	300	258	284	280	301	253	273	248		99	100	97	98	94	88		100	97	90	101	88	81		113	117	79	60	51	88	121	113	71	49	64	110
105	272	323	273	321	294	321	277	316	267		276	326	271	323	296	324	281	319	267		119	120	119	120	112	107		120	115	122	123	110	109		146	117	98	75	77	111	141	114	83	62	80	140
105	276	325	275	324	294	319	279	315	269		277	327	280	323	299	323	276	319	266		113	108	115	117	106	104		117	118	114	113	107	102		149	123	103	64	105	117	125	123	85	70	83	126
105	277	323	271	324	294	322	276	320	268		278	325	280	320	299	321	272	316	255		109	105	115	117	108	105		117	113	109	113	103	102		90	126	118	72	85	130	135	126	86	65	67	78
106	263	302	255	316	276	319	256	308	257		267	305	256	322	280	324	260	312	266		106	110	117	117	112	101		107	110	121	123	115	102		131	128	85	58	63	90	101	120	104	58	76	132
106	262	302	255	315	277	319	258	309	264		265	305	255	320	281	321	260	311	264		106	107	115	117	115	104		108	112	121	120	115	101		126	120	72	61	68	94	108	127	107	58	85	152
106	263	299	254	316	280	319	256	308	259		265	303	254	317	284	323	259	310	260		103	108	118	119	113	101		106	110	119	120	115	99		126	119	66	63	59	88	108	120	104	57	89	134
107	244	304	261	303	273	307	248	299	248		245	304	260	303	269	307	253	299	249		99	97	97	98	88	90		100	98	98	97	88	90		74	80	84	46	65	70	109	95	45	40	68	132
107	240	305	262	305	273	307	248	300	250		247	304	259	305	271	306	256	298	248		100	95	97	97	90	91		104	101	99	97	89	92		73	84	83	45	53	65	94	90	45	39	69	126
107	246	306	258	305	275	306	256	300	249		245	305	261	306	272	307	254	299	248		103	103	97	97	88	93		104	103	100	99	91	91		71	88	87	45	62	64	101	94	47	40	70	128
108	240	312	277	310	293	307	272	295	266		239	314	276	313	286	311	273	287	275		114	121	119	114	100	105		116	119	122	117	100	104		105	100	114	81	91	107	151	132	64	66	73	123
108	237	313	278	310	293	309	270	294	267		241	315	278	314	291	312	271	291	272		115	119	119	114	101	103		118	121	124	119	105	106		117	105	112	69	84	89	139	122	68	62	68	122
108	234	313	276	307	297	311	273	295	267		238	312	276	306	289	310	269	292	267		116	120	122	117	105	103		114	116	116	112	102	100		92	100	119	82	90	108	153	140	70	68	70	129
109	261	327	269	331	317	324	262	315	255		263	329	275	329	315	325	264	317	257		125	131	129	123	114	113		130	130	129	124	116	115		107	115	121	105	93	129	159	121	79	58	83	145
109	261	328	272	328	316	319	252	310	248		264	329	275	333	314	326	266	317	258		126	129	128	121	108	112		129	134	132	125	116	115		145	124	131	100	96	121	153	127	78	63	88	147
109	260	328	276	330	317	324	262	314	255		264	330	277	334	314	326	268	316	266		127	130	128	122	112	111		131	134	132	125	119	118		152	129	135	105	101	127	157	127	73	57	85	137
110	290	334	272	342	301	337	272	324	264		290	333	274	341	296	337	274	323	262		115	123	124	118	106	103		114	118	123	121	105	101		96	101	132	69	81	113	113	130	75	62	81	132
110	289	332	273	339	300	333	268	321	261		291	337	276	343	296	341	275	327	272		113	119	121	118	105	101		119	121	124	125	111	106		105	108	131	67	88	113	117	129	74	61	80	125
110	288	333	275	340	298	334	270	324	266		291	337	276	343	296	340	275	328	271		114	117	122	119	107	102		119	120	124	124	113	107		97	105	127	62	86	108	115	131	73	65	86	132
111	265	350	285	353	315	341	269	343	272		266	346	283	350	313	342	272	343	271		129	135	134	124	112	114		129	134	133	124	113	117		112	98	92	88	83	92	104	135	93	65	91	147
111	265	348	285	352	315	339	266	343	273		266	347	282	353	315	345	271	343	270		128	133	134	120	112	114		126	135	133	127	112	114		113	101	94	93	85	99	103	135	90	70	89	152
111	267	346	283	352	315	339	267	342	271		265	349	285	352	312	342	270	343	271		127	134	133	122	113	114		129	135	135	126	113	116		112	100	96	86	91	97	104	131	83	66	90	159
112	257	291	270	303	285	299	238	298	243		239	305	264	305	276	305	256	294	251		106	109	121	110	104	101		117	117	120	117	105	104		108	86	113	84	74	86	146	151	87	66	96	163
112	238	306	263	304	283	304	255	298	247		250	304	258	291	288	302	258	296	238		119	116	118	117	106	107		116	115	114	116	103	100		110	81	96	78	66	86	151	150	83	67	99	162
112	238	306	263	303	284	304	259	297	248		240	308	265	306	284	309	256	300	249		117	116	118	118	107	104		117	114	117	118	106	106		117	82	107	86	79	95	134	141	81	67	94	162
113	270	323	269	334	288	318	256	308	254		273	322	268	333	283	320	260	310	257		107	113	112	106	98	95		106	109	106	103	99	97		95	107	101	57	65	86	124	94	57	53	76	121
113	271	323	271	333	284	317	256	310	259		271	323	270	334	285	320	259	310	255		106	109	108	104	100	99		107	109	107	105	98	96		100	105	98	57	62	85	140	90	56	52	70	121
113	270	322	268	333	286	316	256	309	256		272	322	267	334	287	326	262	310	255		104	111	109	100	98	98		104	108	110	111	99	95		96	87	98	57	59	88	134	87	55	53	69	109
114	249	314	269	314	286	312	256	296	252		250	315	270	315	285	314	258	295	255		113	118	118	115	104	100		114	115	118	116	105	102		123	99	113	49	78	122	142	125	67	60	79	137
114	247	314	270	313	290	311	257	294	251		250	315	269	313	287	310	260	295	250		114	119	118	115	101	100		115	117	115	113	101	100		112	103	107	49	79	123	144	131	64	57	79	138
114	248	316	273	312	290	310	254	296	251		250	315	265	313	287	311	261	295	252		116	119	118	113	100	101		113	115	117	114	102	100		113	104	115	49	77	126	136	121	63	58	77	139
115	243	293	244	299	260	291	229	287	235		243	294	246	299	260	293	232	286	235		102	102	107	101	96	93		104	102	109	103	96	93		103	88	77	41	63	102	146	110	54	45	53	70
115	241	292	244	300	262	293	232	286	234		244	293	243	297	257	294	235	286	233		104	106	107	100	95	91		102	100	105	103	96	91		87	82	75	44	60	100	137	116	57	47	52	62
115	243	291	240	300	261	292	232	285	234		243	294	246	301	260	293	231	285	231		100	105	107	103	95	91		103	105	110	102	94	92		75	78	68	42	75	105	147	113	54	46	70	104
116	259	320	271	335	290	311	250	302	248		256	325	269	332	287	318	253	304	248		110	115	118	107	95	92		114	114	115	110	98	94		119	97	51	37	46	81	104	114	76	57	75	129
116	257	320	267	334	291	313	251	302	246		256	325	268	333	288	317	252	303	247		110	115	118	107	95	91		114	115	116	109	97	94		99	95	49	38	47	82	102	120	77	57	76	123
116	255	319	264	334	290	315	254	302	247		257	325	270	334	287	316	251	303	249		108	114	116	107	95	93		114	114	117	110	97	94		111	92	49	37	48	94	114	116	76	56	79	134
117	232	321	285	315	302	316	272	302	260		231	320	290	315	297	319	268	301	258		119	119	120	121	104	104		118	115	117	118	103	101		101	103	91	51	76	105	118	149	92	66	119	166
117	232	320	285	315	302	319	270	302	259		230	319	287	312	299	318	269	301	258		119	119	121	120	105	102		116	114	117	118	102	100		96	90	100	51	79	107	130	153	84	66	117	153
117	230	321	287	314	304	314	268	299	258		231	319	289	313	299	320	268	301	256		118	119	114	115	100	101		119	116	119	120	105	101		102	95	109	52	75	98	115	168	90	64	121	161
118	266	319	270	320	295	314	269	306	242		267	321	273	318	290	310	265	303	240		111	110	111	111	97	94		107	107	108	107	93	91		53	84	46	40	65	73	103	148	68	55	98	115
118	267	320	272	320	294	312	264	305	240		264	320	275	317	290	311	267	307	242		110	109	112	110	95	93		110	109	107	106	93	93		48	75	75	44	61	77	119	150	71	58	88	111
118	265	321	272	320	294	311	264	306	241		266	321	275	318	291	309	264	304	239		110	109	112	110	96	94		109	108	108	107	93	92		39	81	55	42	54	80	100	154	71	53	92	107
119	286	317	271	329	297	318	264	311	262		288	318	272	328	296	317	262	313	261		117	124	127	121	109	103		116	125	124	116	107	103		89	83	104	79	106	123	136	140	72	56	86	146
119	288	312	265	328	301	319	265	309	259		287	318	272	329	297	318	263	313	263		111	125	127	116	106	99		118	126	126	119	110	107		100	109	113	78	100	113	126	129	70	57	87	134
119	286	315	272	329	300	319	263	310	260		287	315	271	327	295	317	263	311	262		118	128	126	117	106	102		116	123	126	118	108	103		98	113	108	80	110	121	147	136	69	59	89	133
120	233	304	262	295	279	301	267	299	262		233	305	263	295	278	300	268	297	260		110	107	105	108	100	100		110	106	102	109	100	100		136	97	84	68	89	116	148	126	61	53	86	132
120	232	304	262	298	279	299	268	297	262		232	303	267	299	274	302	266	295	264		110	107	106	107	99	100		110	107	106	110	101	100		138	95	123	73	72	110	152	130	64	51	85	128
120	233	303	266	297	279	302	265	298	261		237	304	264	290	279	301	267	299	258		110	108	105	108	102	98		112	105	102	108	100	100		138	88	122	79	71	101	151	136	65	53	85	120
121	286	338	272	345	311	343	290	329	279		291	338	281	345	315	345	288	331	273		120	122	122	118	107	103		118	124	124	122	108	101		67	66	70	52	64	62	109	144	75	66	68	103
121	286	340	284	344	314	342	288	328	277		290	339	283	345	314	345	290	332	283		119	122	122	122	108	103		117	123	124	120	107	102		78	71	70	51	64	78	150	150	71	64	73	110
121	286	340	280	345	313	345	290	329	277		292	339	280	346	315	346	290	331	279		121	122	123	123	109	102		119	123	124	121	109	102		91	98	95	59	74	71	116	133	64	65	78	117
122	254	319	268	331	298	318	259	300	235		256	322	268	331	297	320	262	304	237		117	124	118	112	94	94		120	124	120	116	99	98		123	102	89	57	90	74	90	116	79	51	82	131
122	255	319	266	327	297	320	259	303	236		259	323	270	329	296	316	255	300	233		115	118	115	116	97	95		121	122	117	112	97	95		117	98	87	55	96	72	100	130	74	48	81	140
122	254	320	268	330	298	319	260	302	236		256	321	269	331	296	321	261	307	238		118	123	120	115	97	97		117	120	121	117	101	100		127	96	76	47	77	73	90	133	85	56	83	146
123	304	315	291	325	289	310	265	316	268		285	322	278	325	292	326	276	315	264		107	111	113	106	106	100		111	113	112	113	104	101		117	98	119	89	85	137	184	99	54	52	69	156
123	303	313	292	325	289	309	266	316	268		285	326	282	329	289	327	275	315	273		104	112	114	106	107	100		113	112	114	114	107	102		105	90	116	82	80	121	174	103	58	55	67	143
123	301	313	288	324	292	312	266	316	265		285	323	278	329	292	326	278	316	272		102	109	113	106	104	97		113	114	113	113	105	103		112	91	114	82	84	122	167	97	56	55	88	154
124	245	333	286	331	312	326	280	316	272		245	334	289	332	312	327	280	316	271		127	132	129	126	113	111		130	132	129	126	112	110		141	114	125	64	84	117	117	152	77	55	83	125
124	242	331	286	331	312	325	278	315	271		245	332	286	332	311	325	281	316	270		127	130	129	124	111	109		129	131	129	124	111	109		143	116	118	61	83	110	108	156	80	54	83	123
124	246	326	289	328	313	326	272	315	268		246	332	286	328	312	324	279	317	269		125	130	130	124	111	106		125	129	127	124	110	109		145	116	127	63	82	106	108	157	80	51	80	117
125	253	316	264	319	276	316	245	311	250		251	311	257	321	281	319	251	305	239		116	115	115	119	112	104		114	119	115	120	110	100		148	121	124	64	100	101	129	138	76	55	69	129
125	249	313	260	320	277	316	241	309	242		251	314	259	322	279	319	249	308	241		113	114	115	116	109	103		115	119	114	118	110	101		134	117	114	64	95	99	136	148	79	54	73	135
125	251	308	258	319	280	311	238	306	238		249	314	260	322	278	318	250	308	242		107	113	115	112	106	96		113	118	115	120	110	100		145	118	112	64	97	107	124	135	75	55	74	123
126	278	315	261	324	278	315	258	309	259		279	315	263	323	278	315	258	307	254		107	110	108	106	101	100		108	112	110	107	101	96		108	104	100	53	58	109	137	118	49	53	60	91
126	280	315	265	325	279	311	250	309	255		279	315	264	323	280	314	256	308	250		107	112	109	104	102	97		107	110	110	106	100	97		106	95	100	54	39	99	123	116	54	50	62	91
126	279	315	263	326	282	315	258	309	254		278	315	263	323	280	315	258	308	252		109	113	111	107	103	99		107	110	109	107	99	97		108	102	98	52	45	98	113	117	55	50	61	92
127	254	314	272	318	302	312	261	296	250		254	313	267	317	295	311	264	296	249		109	111	116	112	95	98		111	112	114	113	99	100		106	42	78	55	75	103	143	135	63	66	95	129
127	253	314	269	319	299	312	264	296	252		258	313	271	318	295	312	264	297	250		113	115	117	116	97	100		110	112	115	114	99	99		98	38	82	58	59	81	149	137	60	68	88	107
127	254	314	271	319	299	313	262	296	251		255	313	270	318	296	311	264	296	249		112	115	115	114	97	99		112	114	117	115	98	101		101	48	79	55	58	100	149	125	61	67	94	114
128	269	317	271	323	291	314	254	312	258		270	318	272	326	288	319	260	313	258		100	102	101	101	97	94		104	102	104	105	99	96		127	99	78	49	59	78	103	113	59	54	72	116
128	272	320	272	326	293	316	255	313	256		270	318	271	326	289	319	260	313	257		104	104	102	103	97	93		103	104	103	104	98	95		106	97	81	49	66	91	111	112	57	54	72	118
128	268	319	274	324	291	315	253	312	257		271	318	271	325	288	319	260	314	258		104	104	102	103	99	96		102	103	103	105	99	95		108	104	84	52	65	85	104	108	60	51	73	118
129	242	340	289	342	313	347	284	333	271		240	343	290	346	307	347	287	331	276		123	128	129	128	118	110		125	130	131	131	119	110		113	112	108	73	89	102	110	129	92	59	95	148
129	244	338	288	341	313	346	289	332	271		241	343	294	349	307	348	282	330	276		121	128	129	129	118	109		126	129	131	128	120	109		104	107	109	76	88	105	118	132	88	61	95	152
129	241	337	288	340	315	347	286	331	271		241	343	289	343	309	346	285	333	272		120	128	132	130	117	108		124	127	126	128	119	109		120	115	112	76	89	101	119	139	91	60	95	161
130	239	310	271	316	298	305	265	298	254		237	311	274	316	296	305	266	296	249		108	117	116	109	98	96		110	117	115	111	97	97		98	94	100	63	86	80	112	130	78	56	84	123
130	236	308	271	316	298	306	265	297	252		237	310	274	313	298	306	264	296	249		107	118	117	112	98	96		109	116	115	111	97	95		91	88	96	61	89	89	116	126	72	58	82	125
130	239	308	270	314	299	306	264	297	250		238	311	275	316	296	306	266	297	252		106	118	115	111	98	96		111	117	116	112	98	97		91	91	93	58	83	88	116	126	76	57	85	136
131	279	313	248	325	283	316	251	307	234		282	317	250	328	283	319	257	310	237		109	111	113	112	101	93		112	112	116	115	105	95		49	47	44	47	40	75	101	126	69	57	55	92
131	280	315	251	326	284	316	253	311	237		284	316	251	327	284	321	258	312	238		112	113	113	112	105	96		113	114	116	116	107	96		56	56	43	50	32	62	92	131	70	58	70	121
131	281	314	249	327	284	317	253	310	234		283	316	252	327	284	319	256	313	238		110	113	114	113	103	94		112	115	117	115	108	99		74	49	47	47	36	72	99	132	77	61	60	111
132	272	306	249	317	275	312	243	305	246		270	309	251	322	285	316	245	304	242		104	106	108	103	94	97		106	112	114	108	94	97		88	68	71	68	57	78	135	119	75	46	70	136
132	268	309	251	321	280	316	243	304	243		274	309	252	319	280	313	245	305	244		104	109	113	106	94	95		107	109	110	103	92	97		95	43	56	63	53	68	124	120	72	59	64	130
132	269	308	246	321	278	317	247	304	245		273	309	248	322	286	317	244	295	224		101	108	114	108	95	96		105	108	110	105	86	87		90	75	71	66	52	73	114	102	69	50	57	105
133	279	333	277	340	295	338	268	331	266		278	335	279	340	288	336	268	332	266		123	126	129	125	116	110		123	124	127	125	116	112		85	94	122	80	124	106	144	132	76	68	94	130
133	277	333	276	341	295	339	269	332	266		281	335	278	340	292	335	265	329	262		122	125	128	125	115	111		121	124	126	123	112	110		91	91	120	80	126	107	145	138	75	67	94	144
133	279	336	281	342	294	336	264	333	268		279	336	279	343	292	340	271	333	266		123	124	130	125	116	111		126	128	132	129	119	112		82	85	119	80	122	108	140	131	74	67	95	142
134	228	311	261	316	282	311	273	306	261		226	312	264	316	282	314	274	302	261		117	124	121	118	114	110		119	124	124	120	114	110		124	94	85	65	55	105	153	133	77	63	95	139
134	225	312	262	315	284	312	273	306	260		224	312	264	312	286	315	271	306	253		118	124	123	119	114	110		118	121	121	121	115	107		118	97	75	64	64	107	142	140	76	64	95	140
134	227	313	263	318	284	314	273	306	261		227	312	265	317	284	315	274	302	261		118	125	124	119	113	108		118	123	125	119	110	107		126	97	84	64	58	104	142	142	82	70	99	142
135	282	311	261	319	289	299	246	303	246		294	313	264	323	291	302	247	302	246		99	107	103	98	91	92		103	110	108	98	94	93		88	89	107	54	89	88	114	115	54	51	72	139
135	281	312	263	319	289	297	245	305	247		282	316	265	325	294	302	245	306	243		101	109	104	96	94	94		104	111	109	99	94	93		92	88	106	59	88	88	113	112	52	52	67	137
135	281	315	264	319	287	294	243	303	247		282	316	266	322	290	303	246	304	252		103	108	104	94	90	94		106	111	106	99	94	94		92	86	109	58	87	90	114	110	52	52	68	130
136	268	326	269	336	293	319	261	315	269		275	329	266	336	294	321	265	315	264		110	121	115	103	101	99		114	122	116	105	102	102		120	100	114	61	88	97	112	117	63	50	70	96
136	267	326	264	333	296	317	260	313	261		267	330	268	334	295	318	262	314	261		111	118	111	102	97	99		114	119	113	104	99	101		117	99	96	62	87	107	118	105	59	47	68	113
136	267	325	263	334	294	320	268	314	266		267	329	266	334	294	319	264	314	260		109	119	113	104	99	100		114	120	112	103	100	100		142	94	88	61	96	103	116	116	56	50	77	114
137	289	328	268	332	288	325	258	314	257		290	327	267	332	291	330	263	312	256		123	127	127	123	109	106		123	128	130	128	110	105		125	91	117	82	89	122	135	114	66	48	70	119
137	312	319	284	330	286	301	247	311	254		290	327	266	331	290	328	263	313	255		117	127	124	113	108	105		121	126	126	123	109	103		135	99	125	84	86	116	142	113	70	50	76	125
137	287	328	267	333	289	328	260	316	261		291	326	266	331	291	324	264	312	261		122	127	131	126	112	109		121	127	125	123	108	105		129	94	125	79	83	117	141	119	73	52	73	116
138	284	350	293	347	326	337	287	334	282		286	350	297	348	326	338	288	332	285		133	135	129	126	119	115		134	136	131	129	119	116		141	121	107	104	97	111	140	159	89	61	93	165
138	286	349	295	349	326	336	287	332	286		286	350	296	349	325	337	288	332	286		132	135	131	126	119	118		132	135	131	128	120	118		144	125	106	105	93	117	144	168	90	62	93	159
138	284	350	300	348	327	337	284	333	286		286	349	297	348	324	337	285	331	279		133	137	132	126	121	116		132	134	129	127	118	115		150	121	104	104	98	121	144	163	86	63	92	162
139	253	321	267	321	290	311	246	309	255		252	325	272	323	289	313	251	310	258		105	109	109	103	98	97		114	114	113	106	100	104		90	76	56	53	77	82	129	98	59	55	86	118
139	253	324	266	323	290	313	253	310	257		252	323	269	324	288	315	256	310	258		113	117	112	104	100	102		110	113	114	108	101	101		61	60	51	46	76	74	103	92	54	52	57	88
139	251	323	268	323	291	315	251	311	257		255	323	269	318	292	312	252	312	253		110	114	113	107	103	99		113	113	111	105	99	103		95	113	76	54	69	47	120	111	62	53	63	119
140	236	338	276	337	306	333	270	329	270		239	337	279	332	307	333	266	330	264		110	113	114	106	104	102		110	112	113	105	103	102		105	102	85	64	67	110	133	115	60	61	74	122
140	237	338	277	336	308	335	269	329	267		244	335	289	343	294	327	261	326	275		109	114	116	107	103	102		107	120	114	104	106	99		84	105	81	62	67	108	144	125	63	59	73	124
140	234	338	279	337	307	332	266	331	268		241	336	277	330	304	334	268	328	264		111	116	113	102	105	103		109	119	111	107	101	100		99	107	77	70	71	103	134	119	58	57	73	129
141	241	323	275	300	272	305	261	305	265		246	323	274	300	271	302	264	305	265		119	103	81	106	104	109		119	104	82	106	103	110		145	116	101	66	76	123	161	124	40	50	86	142
141	247	322	270	303	271	303	263	306	266		245	324	273	300	272	302	265	305	263		117	106	82	106	104	110		121	105	82	105	103	110		135	110	103	70	80	127	163	125	43	54	88	139
141	242	323	273	302	272	302	263	304	266		242	324	278	299	270	304	261	304	268		120	105	83	105	104	109		121	104	82	108	104	110		128	108	104	66	80	124	146	128	41	50	87	141
142	221	303	256	291	277	290	263	290	255		221	303	261	291	279	295	261	289	267		96	96	94	94	86	81		97	98	95	97	88	85		97	123	62	44	56	74	87	119	77	50	63	110
142	215	305	262	294	276	297	258	290	259		215	305	260	299	276	297	258	287	258		96	97	97	98	90	85		99	98	99	99	88	83		106	126	66	43	56	76	87	117	79	54	67	111
142	223	303	255	289	281	288	266	290	254		218	303	260	291	280	296	257	288	255		95	97	91	95	87	80		98	96	94	98	87	82		98	120	60	42	50	70	99	133	83	54	71	104
143	242	317	277	320	303	320	267	309	259		241	320	280	320	299	322	271	311	263		121	129	125	127	114	110		124	128	125	129	117	112		120	131	123	74	70	103	114	143	115	77	115	165
143	244	316	277	317	302	319	267	308	258		243	319	279	322	298	322	273	310	263		120	129	124	127	112	110		124	127	127	130	117	113		106	121	117	68	75	106	128	146	106	78	117	158
143	242	319	281	322	303	321	271	308	265		243	319	278	319	298	322	271	310	260		123	131	125	129	116	112		123	127	125	130	114	110		125	130	116	68	76	105	110	157	108	75	112	156
144	262	312	262	313	266	304	240	310	245		267	314	261	317	273	310	244	308	239		109	102	93	102	97	100		113	116	107	104	96	95		65	73	51	46	80	31	70	138	92	100	101	66
144	293	306	272	307	263	281	230	306	244		268	314	261	318	271	312	245	311	243		104	104	87	93	92	99		111	114	105	105	97	97		66	85	67	48	79	28	66	111	87	97	101	60
144	263	311	259	314	266	308	243	310	245		268	314	261	318	270	310	244	311	243		109	103	95	104	97	99		108	111	103	102	96	97		67	80	57	46	76	38	59	146	95	97	87	56
145	236	292	250	301	265	295	243	283	232		242	294	249	302	269	301	243	284	233		97	97	96	100	92	88		96	96	98	101	91	86		70	55	60	69	54	98	132	136	58	45	74	133
145	235	290	249	301	266	296	246	282	233		243	295	250	304	269	299	240	282	231		97	98	98	100	92	86		97	97	98	102	91	86		72	44	38	62	51	98	150	130	53	48	76	125
145	237	292	250	301	266	295	244	282	232		243	294	249	303	269	300	241	285	233		97	97	97	99	92	86		97	98	99	103	92	85		71	54	55	67	53	104	148	135	51	47	68	119
146	213	324	290	323	323	321	292	310	270		217	327	289	325	324	321	293	312	273		121	121	120	121	109	107		124	123	123	122	110	110		131	119	100	85	90	83	124	165	79	50	97	167
146	217	325	289	321	323	319	289	311	268		223	325	290	322	324	322	288	314	266		122	121	120	119	108	108		124	122	123	123	111	110		119	116	98	85	90	88	129	165	75	52	92	158
146	214	324	292	323	324	319	290	311	271		218	328	289	325	326	320	292	312	275		122	121	121	120	109	108		125	123	122	122	109	111		123	120	107	81	89	89	116	162	78	50	89	157
147	248	310	266	314	292	312	255	298	244		248	311	271	316	289	317	260	301	247		112	113	118	112	98	98		116	117	121	123	108	101		111	121	103	60	94	111	151	151	83	58	94	154
147	256	308	264	313	293	315	259	297	241		250	311	270	316	289	315	260	300	247		111	115	117	118	100	96		117	117	120	120	107	100		112	121	94	59	92	104	147	148	85	61	97	152
147	247	312	269	317	292	315	256	300	247		247	310	269	316	291	316	261	300	246		116	118	120	116	106	100		116	119	121	123	108	102		111	119	99	60	93	99	150	152	87	64	102	154
148	274	349	286	349	304	347	279	340	275		276	349	286	349	303	348	279	341	277		121	123	125	123	105	108		123	123	124	124	108	110		90	90	80	57	68	113	144	141	71	55	81	131
148	275	349	289	350	303	347	277	340	276		277	348	283	349	303	348	281	341	276		122	123	124	123	109	109		122	122	124	123	110	111		82	87	78	57	62	97	144	148	74	56	84	121
148	273	349	284	349	305	349	281	340	275		278	349	285	348	301	348	281	340	278		121	123	123	124	109	108		122	122	122	123	110	110		84	88	79	53	65	98	134	144	77	56	83	125
149	276	337	272	344	307	337	270	332	265		278	339	279	346	304	338	273	333	269		120	125	126	123	112	107		123	126	130	122	115	110		133	101	100	70	105	113	121	124	84	63	97	141
149	278	336	271	345	308	338	271	331	264		279	339	280	345	303	337	272	332	271		121	128	129	124	110	108		122	122	127	121	116	111		124	93	102	74	98	114	128	143	97	64	95	149
149	278	340	275	344	306	336	268	332	267		280	338	280	345	303	338	273	333	270		123	124	123	122	113	109		122	126	128	123	116	110		131	100	97	72	106	111	123	138	82	62	94	144
150	255	296	251	304	260	301	239	296	235		259	296	251	304	255	305	245	298	239		105	113	111	110	103	99		108	107	112	113	105	100		77	84	64	47	73	82	93	83	63	47	76	104
150	255	298	251	305	259	304	241	297	236		257	298	252	305	257	303	240	297	236		110	114	113	113	105	101		111	113	107	109	103	100		102	90	69	36	57	77	94	104	68	47	60	90
150	257	297	251	305	258	305	241	298	236		259	298	251	305	260	303	240	296	233		111	112	113	114	105	99		110	113	110	111	102	100		78	80	54	40	49	64	105	120	73	49	87	118
151	290	328	265	340	296	336	275	326	262		290	324	266	337	295	331	271	322	258		125	127	122	129	118	109		120	125	124	125	115	107		94	68	91	64	85	86	131	144	80	54	85	120
151	290	331	270	341	297	333	269	326	263		290	325	266	336	293	330	272	324	262		126	129	125	123	119	109		121	125	124	124	119	108		98	85	94	65	94	103	132	146	73	56	73	105
151	290	328	267	339	298	327	266	323	257		291	327	268	335	292	330	273	325	264		123	128	124	123	117	108		123	126	123	121	117	109		99	76	97	69	86	93	122	146	75	55	66	119
152	256	325	280	328	306	319	267	311	261		257	328	279	327	305	320	270	312	258		122	124	123	117	107	105		123	124	120	118	110	108		129	116	118	91	100	133	138	101	61	56	77	106
152	256	325	278	329	308	320	269	311	261		257	327	281	329	302	322	273	310	268		121	124	120	117	108	106		123	125	121	120	108	109		125	124	123	92	100	132	120	105	63	54	80	106
152	254	325	278	329	307	320	267	312	262		257	325	278	327	305	320	271	310	258		122	125	122	118	109	106		121	125	120	119	108	105		126	127	100	74	91	127	143	104	67	55	73	94
153	282	323	273	327	289	323	264	316	265		284	324	272	329	288	325	268	316	265		113	118	116	117	108	103		114	119	117	118	109	103		110	116	128	81	99	121	149	134	64	48	67	111
153	282	322	273	328	288	324	266	316	264		284	325	273	328	289	325	267	317	264		113	118	117	118	106	102		114	119	117	117	109	102		113	115	128	83	95	118	147	139	65	49	68	109
153	282	324	277	327	288	322	262	317	268		284	323	272	328	289	325	266	315	261		114	118	117	115	109	104		113	119	117	118	108	102		110	118	137	81	96	118	144	144	67	49	66	107
154	245	353	303	344	338	342	297	335	290		244	354	304	345	336	345	300	334	293		119	122	120	117	108	108		120	117	122	120	110	109		107	72	117	101	94	105	145	146	68	102	99	150
154	245	354	302	345	338	341	298	334	291		244	354	306	345	336	347	297	334	294		119	122	119	116	110	108		122	120	123	121	114	109		92	70	120	98	102	102	128	141	66	92	95	150
154	245	355	305	341	338	347	296	337	293		245	353	306	341	336	347	298	336	296		122	119	120	121	116	111		120	116	121	121	115	109		98	74	134	102	95	107	140	138	71	91	93	147
155	266	331	290	343	315	334	278	321	272		267	337	295	343	309	338	281	324	277		119	127	129	118	105	102		126	125	123	124	112	108		117	102	121	78	84	73	125	144	89	68	120	153
155	263	334	290	343	315	335	284	321	275		269	336	295	342	310	335	279	322	277		121	129	127	121	104	104		121	124	124	117	109	105		133	116	132	91	87	96	125	143	86	73	100	146
155	261	332	288	339	314	334	280	321	274		266	335	293	341	313	334	281	321	274		119	126	125	118	105	107		122	125	124	116	107	105		112	109	138	86	83	107	139	135	87	70	98	135
156	253	321	279	317	286	310	262	303	256		256	323	282	318	284	310	258	304	254		120	122	115	114	104	103		121	122	114	114	104	103		103	88	46	33	32	78	159	124	70	64	96	159
156	255	320	278	317	284	315	263	303	256		256	324	282	318	282	311	259	304	255		118	120	115	115	103	102		123	121	115	114	105	105		108	86	50	36	34	83	155	116	68	60	97	154
156	254	320	282	318	282	311	259	303	256		255	321	281	316	284	310	259	303	253		118	119	116	115	105	101		120	118	114	115	105	103		109	88	54	33	32	78	168	122	69	64	95	151
157	228	287	263	288	274	286	248	279	251		224	288	257	285	273	287	254	274	256		92	99	95	92	88	85		91	93	93	94	86	83		97	89	94	51	47	73	121	145	50	48	68	126
157	228	288	263	286	276	286	251	280	251		228	292	260	286	273	284	252	279	250		94	98	94	91	88	85		98	98	96	92	87	87		122	92	90	51	51	96	115	133	51	51	71	112
157	227	290	257	288	277	284	250	279	250		228	291	261	285	274	283	249	278	252		93	98	97	91	87	86		98	98	94	90	88	86		92	93	92	50	50	92	119	141	56	49	68	121
158	239	311	268	314	292	308	267	296	256		240	312	272	311	292	307	266	296	250		115	116	116	115	104	102		115	115	116	114	102	101		78	71	113	92	83	88	96	138	81	55	80	131
158	239	311	268	313	293	307	265	297	255		240	313	272	312	292	307	267	297	252		115	117	116	115	104	101		115	117	117	115	103	102		76	70	111	101	82	86	96	139	82	56	81	129
158	241	312	267	312	293	307	268	297	254		242	313	270	310	293	307	268	298	249		115	117	118	117	103	101		115	116	114	115	102	100		80	79	120	93	83	82	92	142	85	55	78	127
159	228	288	248	291	277	294	244	283	242		227	288	244	293	279	292	251	282	238		96	104	102	106	97	87		92	100	98	101	93	85		111	89	82	65	75	71	95	119	67	57	85	119
159	229	290	248	295	279	296	247	285	242		228	290	249	294	276	292	245	281	240		96	102	103	106	90	85		96	103	97	102	93	85		98	76	79	59	56	60	102	127	60	60	86	119
159	226	287	245	294	278	294	246	281	242		226	289	247	294	274	283	246	281	241		93	102	103	104	93	82		95	103	99	102	91	85		99	80	82	67	84	78	103	121	59	57	83	119

## Sheet: Age
45
38
43
43
55
26
24
24
33
66
41
25
27
31
33
23
31
44
37
35
27
25
60
59
44
27
31
25
28
26
27
56
56
29
24
23
23
25
63
42
31
20
18
27
30
51
22
23
29
45
47
48
38
47
51
34
49
36
34
48
32
34
35
36
22
51
68
73
60
63
45
54
65
55
49
49
74
75
74
76
45
57
59
72
79
61
49
78
78
59
57
72
42
42
33
51
60
40
72
62
65
60
70
75
73
54
62
50
50
47
54
68
51
47
69
70
40
53
59
64
78
49
52
54
72
67
63
76
35
55
44
83
39
62
51
47
39
38
60
48
54
77
43
81
66
62
60
54
76
77
73
56
33
31
73
71
37
60
76
